# Supplementary material for: Experimental Study of Low-Cycle Fatigue and Recovery of Polymer Blends for Viscous Damping Walls
Source: Polymers (Basel). 2026 Apr 23;18(9):1022. doi: 10.3390/polym18091022 (PMC13164962; doi:10.3390/polym18091022)
Supplement: Supplementary file 1 [file polymers-18-01022-s001.zip]

Archive with 1 entries (1 files):
- polymers-4251641-supplementary.pdf
